# Supplementary material for: Chronic intermittent hypoxia induces the pyroptosis of renal tubular epithelial cells by activating the NLRP3 inflammasome
Source: Bioengineered. 2022 Mar 9;13(3):7528–40. doi: 10.1080/21655979.2022.2047394 (PMC8973594; doi:10.1080/21655979.2022.2047394)
Supplement: Supplemental Material [file KBIE_A_2047394_SM8966.zip]

Archive with 4 entries (3 files):
- supplementary/
- supplementary/downloadFromZipFile.pdf
- supplementary/Original WB images with marks for distinguishment.doc
- supplementary/Original WB images.doc
